# Supplementary material for: D-Loop Mutation G42A/G46A Decreases Actin Dynamics
Source: Biomolecules. 2020 May 8;10(5):736. doi: 10.3390/biom10050736 (PMC7277580; doi:10.3390/biom10050736)
Supplement: Supplementary file 1 [file biomolecules-10-00736-s001.zip]

Archive with 3 entries (3 files):
- MovieS1.avi
- MovieS2.avi
- supplementary biomolecules-777354.docx
